# Supplementary material for: confFuse: High-Confidence Fusion Gene Detection across Tumor Entities
Source: Front Genet. 2017 Sep 29;8:137. doi: 10.3389/fgene.2017.00137 (PMC5627533; doi:10.3389/fgene.2017.00137)
Supplement: Table S1 — The score weights of single and combined features in confFuse scoring algorithm. [file Table1.XLS]

## Sheet: ST1
Single Feature	score weight
Fusion in artefact list	-6
Fusion with alternative splicing between adjacent genes	-4
Fusion with read through	-4
Fusion occurs in the same gene	-4
Breakpoint locates in 3’ fusion partner downstream or utr3p	-4
Fusion splice not at exon boundaries	-1.5
Breakpoint homology ≥ 10	-1
Without open reading frame	-1
Max of proportion of the spanning reads in 5’ gene or 3’ gene that span a repeat region > 0.9	-1
Fusion from adjacent genes	-0.5
Fusion produced by intrachromosome	-0.5
Max of proportion of the spanning reads in 5’ gene or 3’ gene that span a repeat region between 0.8 and 0.9	-0.5
Combined Features	score weight
If (5’ gene or 3’ gene with zero detected reads) and (occurrences ≥ 2) and (span_count – num_multi_map + split_count < 30)	-2
If span_count = num_multi_map	-1.5
If num_multi_map / span_count > 0.8 and span_count > 5	-1
If (span_count - num_multi_map < 5) and (number of split reads < 5)	-1
If span_count - num_multi_map < 5	-0.5
If occurrences ≥ 2 and (max_proportion < 0.5) and non-read-through and non-alternative-splicing and (100 ≥ span_count – num_multi_map + split_count > 40) and (num_multi_map / span_count < 0.2)	0.5
If occurrences ≥ 2 and (max_proportion < 0.5) and non-read-through and non-alternative-splicing and (100 ≥ span_count – num_multi_map + split_count > 40) and (num_multi_map / span_count < 0.2) and (location of breakpoint in 5’ gene in coding region)	1
If occurrences ≥ 2 and (max_proportion < 0.5) and non-read-through and non-alternative-splicing and (span_count – num_multi_map + split_count > 100) and (num_multi_map / span_count < 0.9)	1.5
If occurrences ≥ 2 and (max_proportion < 0.5) and non-read-through and non-alternative-splicing and (100 ≥ span_count – num_multi_map + split_count > 40) and (num_multi_map / span_count < 0.2) and (location of breakpoint in 5’ gene in coding region) and (location of breakpoint in 3’ gene in coding or upstream)	1.5
If occurrences ≥ 2 and (max_proportion < 0.5) and non-read-through and non-alternative-splicing and (span_count – num_multi_map + split_count > 100) and (num_multi_map / span_count < 0.9) and (location of breakpoint in 5’ gene in coding region)	2
If occurrences ≥ 2 and (max_proportion < 0.5) and non-read-through and non-alternative-splicing and (span_count – num_multi_map + split_count > 100) and (num_multi_map / span_count < 0.9) and (location of breakpoint in 5’ gene in coding region) and (location of breakpoint in 3’ gene in coding or upstream)	2.5
num_multi_map: number of multiple mapped spanning reads
span_count: number of spanning reads supporting the fusion
split_count: number of split reads supporting the fusion prediction
occurrences: occurrences of fusion gene pairs
max_proportion: max of proportion of the spanning reads in 5’ gene or 3’ gene that span a repeat region

## Sheet: ST2
ID	Gene1	Gene2	deFuse	ConfFuse-confidence score
ICGC_GBM1	TFG	MET	Yes	10
ICGC_GBM1	ZBTB20	LSAMP	Yes	8.5
ICGC_GBM7	NOVA1	ANKRD24	Yes	10
ICGC_GBM7	DAD1	C19orf77	Yes	10
ICGC_GBM7	SMARCA4	ZNF254	Yes	8.5
ICGC_GBM11	PTPRZ1	MET	Yes	7
ICGC_GBM11	ST7	AMPH	Yes	5
ICGC_GBM15	PTPRZ1	MET	Yes	9.5
ICGC_GBM15	PHF21A	SLC1A2	Yes	8.5
ICGC_GBM16	LSAMP	ZNF596	Yes	9
ICGC_GBM17	ZNF521	PDE11A	Yes	10
ICGC_GBM17	ZMYND11	AATF	Yes	9
ICGC_GBM17	SCD5	RFTN1	Yes	9
ICGC_GBM17	RERE	ACOT7	Yes	8.5
ICGC_GBM19	FGFR2	CLIP2	Yes	10
ICGC_GBM26	STXBP6	TCF12	Yes	10
ICGC_GBM26	STK32C	DOCK1	Yes	9.5
ICGC_GBM26	HTRA1	ATE1	Yes	8.5
ICGC_GBM26	ROR1	INPP5A	Yes	6.5
ICGC_GBM28	PHF21A	C11orf49	Yes	6
ICGC_GBM32	GAS7	MYH1	Yes	9.5
ICGC_GBM32	MEIS2	TBC1D22A	Yes	9
ICGC_GBM32	ZMAT4	HNF4G	Yes	7
ICGC_GBM38	LINC00673	DDX5	No	na
ICGC_GBM38	RASSF2	SRXN1	Yes	7.5
ICGC_GBM38	SPTAN1	PTPRD	Yes	8.5
ICGC_GBM38	WASH1	GDAP1L1	No	na
ICGC_GBM50	FGFR2	CLIP2	Yes	10
ICGC_GBM52	MN1	PATZ1	Yes	9.5
ICGC_GBM52	PFKP	ZNF423	Yes	9
ICGC_GBM52	ASCC1	VCL	Yes	9.5
ICGC_GBM53	WEE1	NELL1	Yes	9.5
ICGC_GBM53	OSBPL2	PLCG1	Yes	7
ICGC_GBM53	LAMTOR4	SRPK2	Yes	9.5
ICGC_GBM59	ASXL1	SNX14	Yes	9
ICGC_GBM59	ARHGEF7	CDC16	Yes	8.5
ICGC_GBM59	BACH2	METTL24	Yes	8.5
ICGC_GBM60	PTPRZ1	C1QTNF9	Yes	8
ICGC_GBM60	PRKCZ	CDK14	Yes	10
ICGC_GBM60	FLT1	LHFP	Yes	8.5
ICGC_GBM34	ETV6	NTRK2	Failed to run	na
Reference:
International Cancer Genome Consortium PedBrain Tumor Project. "Recurrent MET fusion genes represent a drug target in pediatric glioblastoma." Nature Medicine (2016).

## Sheet: ST3
Sample ID	gene1	gene2	deFuse	confFuse (score ≥ 8)	fusionMap	soapFuse	confFuse (score< 8)	comments
CGGA_1024	PLA2G6	CRYBB1	Y	Y	Y	Y
CGGA_1026	MLL3	CHGB	Y	Y	N	Y
CGGA_1026	VHL	BRK1	Y	Y	Y	Y		SoapFuse detected: VHL:C3orf10
CGGA_1034	SBF2	AP2A2	Y	Y	Y	Y
CGGA_1034	SCUBE2	RASSF7	Y	Y	Y	Y
CGGA_1034	SPAG6	CD81	Y	Y	Y	N
CGGA_1046-1	TPT1	AADAT	Y	Y	Y	Y
CGGA_1046-1	ZNF197	CHMP2B	Y	Y	Y	Y
CGGA_1049	OGDH	CCM2	Y	Y	Y	N
CGGA_1049	TPM3	ADAR	Y	Y	Y	Y
CGGA_1059	MYO10	MARCH6	Y	Y	Y	Y
CGGA_1068	PTPRZ1	MET	Y	Y	Y	Y
CGGA_1077	LANCL2	DNAH11	Y	Y	Y	Y
CGGA_1079	CELA1	BIN2	Y	Y	N	Y
CGGA_1094	GPR162	CCDC39	Y	Y	Y	N
CGGA_1094	SLC6A8	GABRA3	N	N	Y	Y
CGGA_1109	TACC3	FGFR3	Y	Y	N	Y		FusionMap detected TACC3,TACC3,AC016773.1-> FGFR3
CGGA_1113	XRCC6BP1	CTDSP2	Y	Y	Y	Y
CGGA_1118	SNTG1	PVRL2	Y	Y	Y	Y
CGGA_1119	PLAGL2	HCK	Y	Y	Y	Y
CGGA_1170	TSFM	CDK4	Y	N	Y	Y	7	FusionMap detected CDK4,CDK4,CDK4,CDK4,CDK4,CDK4,CDK4->TSFM
CGGA_1175	DENND5B	B4GALNT3	Y	Y	Y	Y
CGGA_1175	MED13L	GRIP1	Y	Y	Y	N
CGGA_1234	PODXL	BGN	Y	Y	Y	Y
CGGA_1240	VPS29	GLTP	Y	Y	Y	N
CGGA_1251	CLPSL1	BRPF3	Y	Y	Y	Y		SoapFuse identified fusions BRPF3:C6orf127
CGGA_1251	FAM155A	COL4A1	Y	Y	Y	Y
CGGA_1272	SNTG1	PVRL2	Y	Y	Y	N
CGGA_1272	ST7	CTTNBP2	N	N	Y	N		FusionMap detected ST7,ST7,ST7,ST7,ST7,ST7,ST7,ST7,ST7->CTTNBP2
CGGA_1287	PTN	DGKI	Y	Y	Y	N
CGGA_1313	TACC3	FGFR3	Y	Y	Y	Y
CGGA_1324	CBX3	C15orf57	Y	N	Y	Y	1.5
CGGA_1324	KCNC2	CDK17	Y	Y	Y	Y
CGGA_1329	GPC6	COG3	Y	Y	Y	N
CGGA_1329	SERP2	LHFP	Y	Y	Y	N
CGGA_1329	TCF7L1	KIF1B	Y	Y	Y	Y
CGGA_1329	URI1	SLC6A20	Y	Y	Y	Y
CGGA_1329	ZMIZ1	MAT1A	Y	Y	Y	Y
CGGA_245	IL1RAP	FGF12	Y	Y	Y	Y
CGGA_274	MTAP	C9orf92	Y	Y	N	Y		FusionMap detected MTAP,MTAP,MTAP,MTAP,MTAP,MTAP,RP11-145E5.5->C9orf92
CGGA_309	FARP2	DTNB	Y	Y	Y	Y
CGGA_374	FBXO2	CBL	Y	Y	N	Y
CGGA_374	MGAT5	KIAA0825 /C5orf36	Y	Y	Y	Y
CGGA_374	TTLL11	FIBCD1	Y	Y	Y	Y
CGGA_413	SYMPK	CLASRP /SFRS16	Y	Y	Y	Y
CGGA_413	TMEM178B	AHCYL2	Y	Y	Y	N
CGGA_491	RIBC1	HUWE1	Y	Y	Y	Y
CGGA_493	TGFB1	SAE1	Y	Y	Y	Y
CGGA_564	ZC3H11A	REN	Y	Y	Y	Y
CGGA_578	MRPS28	ASPH	Y	N	N	Y		FusionMap detected MRPS28,MRPS28,MRPS28,MRPS28,MRPS28,MRPS28,MRPS28,MRPS28,MRPS28,TPD52->ASPH
CGGA_578	PFKP	FRMD4A	Y	Y	Y	Y
CGGA_603	VEZT	CORO1C	Y	Y	Y	Y
CGGA_604	SLC26A11	RNF213	Y	Y	Y	Y
CGGA_616	CPNE5	ANXA6	Y	Y	Y	Y
CGGA_661	PTPRZ1	MET	Y	Y	Y	Y
CGGA_704	MLH1	IFT80	Y	N	N	Y		FusionMap detected RP11-432B6.3,IFT80,IFT80,IFT80,IFT80,IFT80,IFT80->MLH1
CGGA_796	RAD51C	PITPNA	Y	Y	Y	Y
CGGA_802	RXRA	NEK6	Y	Y	Y	Y
CGGA_815	SH3GL1	CHAF1A	Y	N	Y	Y	7.5
CGGA_842	TACC3	FGFR3	Y	Y	Y	Y
CGGA_859	LZTR1	BCR	Y	Y	Y	N
CGGA_878	NFATC3	CPNE2	Y	Y	Y	Y
CGGA_D27	SLC26A11	RNF213	Y	Y	Y	N
CGGA_D36	SHISA5	APEH	Y	Y	Y	N
CGGA_D64	PTPRZ1	MET	Y	Y	Y	Y
T22	NTRK3	ETV6	Y	Y	Y	N
T23	BRAF	AGK	N	N	Y	Y
T24	NTRK3	ETV6	Y	Y	Y	Y
T25	PPARG	CREB3L2	Y	Y	Y	Y
T5	RET	NCOA4	Y	Y	Y	Y
AK55	KIF5B	RET	Y	Y	Y	Y
SRR1028024	PAX3	MAML3	Y	Y	Y	Y
LC_C11	UBR4	ATP13A2	Y	Y	Y	Y
LC_C12	KRAS	CDH13	N	N	Y	N
LC_C15	TNFSF11	APLP2	Y	Y	Y	Y
LC_C16	MAN1A2	IGSF3	Y	Y	Y	Y
LC_C17	TXNRD1	GPR133	Y	Y	Y	Y
LC_C24	RAB21	FRS2	N	N	Y	N
LC_C25	ZFYVE9	CGA	Y	Y	Y	Y
LC_C25	UBE2E1	ASCC3	N	N	Y	Y
LC_C26	TCTEX1D4	ARHGEF16	Y	N	Y	Y	7
LC_C36	SLC16A7	MUCL1	Y	Y	Y	Y
LC_S11	HYOU1	C11orf93	Y	Y	N	N
LC_S12	NDUFAF6	CMBL	Y	Y	Y	N
LC_S13	FGFR2	CIT	Y	Y	Y	Y
LC_S15	XRCC1	MAL	Y	Y	Y	Y		FusionMap detected XRCC1,XRCC1,XRCC1,XRCC1,XRCC1->MAL, here we took it as true detected.
LC_S18	NMRK2	MIER2	Y	Y	Y	N
LC_S18	RBM14	FGF3	Y	Y	N	N		fusionMap detected RBM14,RBM14,RBM14,RBM14,RBM14,RBM14,RBM14-RBM4,RBM14-RBM4,RBM14-RBM4,RBM14-RBM4,RBM4,RBM4->FGF3
LC_S18	ITGB1BP3	DNM2	N	N	N	Y
LC_S19	MAST4	ERBB2IP	Y	Y	Y	Y
LC_S2	RET	KIF5B	Y	Y	Y	Y
LC_S20	MAP3K3	BCAS3	N	N	Y	Y
LC_S20	SFTPA2	FTL	N	N	Y	N
LC_S20	PECAM1	MAP3K3	N	N	N	N
LC_S23	MBIP	AXL	Y	Y	Y	N
LC_S26	CEP112	BRWD1	Y	Y	Y	N
LC_S26	EML4	ALK	Y	Y	Y	Y
LC_S26	PRKCE	MAP4K3	Y	Y	Y	Y
LC_S29	SRSF4	SNRNP40	Y	Y	Y	N
LC_S35	TTC19	ATPAF2	Y	Y	Y	Y
LC_S38	SCAF11	PDGFRA	Y	Y	Y	N
LC_S38	SPTLC3	MAOA	Y	Y	Y	Y
LC_S39	ROS1	CD74	Y	Y	Y	N
LC_S39	SIPA1L3	LSM14A	Y	Y	Y	Y
LC_S42	RET	KIF5B	Y	Y	Y	N
LC_S42	TRMT11	TPD52L1	Y	N	Y	N	5.5
LC_S42	UTRN	OS9	N	N	Y	N
LC_S46	MGAT5	HNMT	Y	Y	Y	Y
LC_S48	SLC34A2	ROS1	Y	Y	Y	N
LC_S51	MID1	EDA	N	N	Y	Y
LC_S9	ROS1	CCDC6	Y	Y	Y	Y
ICGC_PA112	RNF130	BRAF	Y	Y	Y	Y
ICGC_PA112	RUFY1	TMEM178B	Y	Y	Y	N
ICGC_PA134	NTRK2	NACC2	Y	Y	Y	Y
ICGC_PA144	CLCN6	BRAF	Y	Y	Y	Y
ICGC_PA159	QKI	NTRK2	Y	Y	Y	Y
ICGC_PA58	MKRN1	BRAF	Y	Y	Y	Y
ICGC_PA82	QKI	NTRK2	Y	Y	Y	Y
ICGC_PA96	RNF130	BRAF	Y	Y	Y	Y
11EP21	YAP1	MAMLD1	Y	Y	Y	Y
2EP25	YAP1	MAMLD1	Y	Y	Y	Y
3EP29	YAP1	MAMLD1	Y	Y	Y	Y
3EP45	YAP1	FAM118B	Y	Y	Y	N
3EP6	YAP1	MAMLD1	Y	Y	Y	Y
4EP46	YAP1	MAMLD1	N	N	Y	Y
9EP45	YAP1	MAMLD1	Y	Y	Y	Y

## Sheet: ST4
Published	Samples	DeFuse fusion transcripts	DeFuse fusion genes	confFuse score≥8	Validated fusions	Overlap	confFuse score<8	confFuse score<6.5	Undetected
Lung cancer liver metastasis [1]	1	237	214	5	1	1	0	0	0
Biphenotypic sinonasal sarcoma [2]	1	315	274	2	1	1	0	0	0
Pilocytic astrocytoma [3]	7	571	514	9	8	8	0	0	0
Thyroid cancer [4]	5	754	651	4	5	4	0	0	1
Ependymoma [5]	7	1165	1019	7	7	6	0	0	1
Lung adenocarcinoma [6]	28	2915	2569	73	39	28	2	1	9
Glioma [7]	47	3212	2842	201	65	60	3	1	2
Total	96	9169	8083	301	126	108	5	2	13
There are 126 previously validated fusions by RT-PCR. 301 high confidence candidates (score >=8) were generated by confFuse. The recovery of confFuse and deFuse are 108/126 and 113/126, respectively. Fusion gene pairs with different breakpoints (different fusion transcripts) were counted only once.
1. Ju, Young Seok, et al. "A transforming KIF5B and RET gene fusion in lung adenocarcinoma revealed from whole-genome and transcriptome sequencing." Genome research 22.3 (2012): 436-445.
2. Wang, Xiaoke, et al. "Recurrent PAX3-MAML3 fusion in biphenotypic sinonasal sarcoma." Nature genetics 46.7 (2014): 666-668.
3. Jones, David TW, et al. "Recurrent somatic alterations of FGFR1 and NTRK2 in pilocytic astrocytoma." Nature genetics 45.8 (2013): 927-932.
4. Ricarte-Filho, Julio C., et al. "Identification of kinase fusion oncogenes in post-Chernobyl radiation-induced thyroid cancers." The Journal of clinical investigation 123.11 (2013): 4935.
5. Pajtler, Kristian W., et al. "Molecular Classification of Ependymal Tumors across All CNS Compartments, Histopathological Grades, and Age Groups." Cancer cell 27.5 (2015): 728-743.
6. Seo, Jeong-Sun, et al. "The transcriptional landscape and mutational profile of lung adenocarcinoma." Genome research (2012).
7. Bao, Zhao-Shi, et al. "RNA-seq of 272 gliomas revealed a novel, recurrent PTPRZ1-MET fusion transcript in secondary glioblastomas." Genome research 24.11 (2014): 1765-1773.

## Sheet: ST5
Published	samples	FusionMap transcripts	FusionMap fusion genes	Validated fusions	Overlap	undetected
Biphenotypic sinonasal sarcoma [2]	1	224	221	1	1	0
Lung cancer liver metastasis [1]	1	704	685	1	1	0
Thyroid cancer [4]	5	279	275	5	5	0
Pilocytic astrocytoma [3]	7	559	540	7	7	0
Ependymoma [5]	7	2089	2073	8	8	0
Lung adenocarcinoma [6]	28	25384	25198	39	35	4
Glioma [7]	47	46884	46446	65	58	7
Total	96	76123	75438	126	115	11
1. Ju, Young Seok, et al. "A transforming KIF5B and RET gene fusion in lung adenocarcinoma revealed from whole-genome and transcriptome sequencing." Genome research 22.3 (2012): 436-445.
2. Wang, Xiaoke, et al. "Recurrent PAX3-MAML3 fusion in biphenotypic sinonasal sarcoma." Nature genetics 46.7 (2014): 666-668.
3. Jones, David TW, et al. "Recurrent somatic alterations of FGFR1 and NTRK2 in pilocytic astrocytoma." Nature genetics 45.8 (2013): 927-932.
4. Ricarte-Filho, Julio C., et al. "Identification of kinase fusion oncogenes in post-Chernobyl radiation-induced thyroid cancers." The Journal of clinical investigation 123.11 (2013): 4935.
5. Pajtler, Kristian W., et al. "Molecular Classification of Ependymal Tumors across All CNS Compartments, Histopathological Grades, and Age Groups." Cancer cell 27.5 (2015): 728-743.
6. Seo, Jeong-Sun, et al. "The transcriptional landscape and mutational profile of lung adenocarcinoma." Genome research (2012).
7. Bao, Zhao-Shi, et al. "RNA-seq of 272 gliomas revealed a novel, recurrent PTPRZ1-MET fusion transcript in secondary glioblastomas." Genome research 24.11 (2014): 1765-1773.

## Sheet: ST6
Published	samples	soapFuse transcripts	soapFuse fusion genes	Validated fusions	Overlap	undetected
Lung cancer liver metastasis [1]	1	61	56	1	1	0
Biphenotypic sinonasal sarcoma [2]	1	223	183	1	1	0
Thyroid cancer [4]	5	319	291	5	4	1
Ependymoma [5]	7	377	319	8	7	1
Pilocytic astrocytoma [3]	7	477	330	7	6	1
Lung adenocarcinoma [6]	28	1259	1101	39	22	17
Glioma [7]	47	1439	1269	65	51	14
Total	96	4155	3549	126	92	34
1. Ju, Young Seok, et al. "A transforming KIF5B and RET gene fusion in lung adenocarcinoma revealed from whole-genome and transcriptome sequencing." Genome research 22.3 (2012): 436-445.
2. Wang, Xiaoke, et al. "Recurrent PAX3-MAML3 fusion in biphenotypic sinonasal sarcoma." Nature genetics 46.7 (2014): 666-668.
3. Jones, David TW, et al. "Recurrent somatic alterations of FGFR1 and NTRK2 in pilocytic astrocytoma." Nature genetics 45.8 (2013): 927-932.
4. Ricarte-Filho, Julio C., et al. "Identification of kinase fusion oncogenes in post-Chernobyl radiation-induced thyroid cancers." The Journal of clinical investigation 123.11 (2013): 4935.
5. Pajtler, Kristian W., et al. "Molecular Classification of Ependymal Tumors across All CNS Compartments, Histopathological Grades, and Age Groups." Cancer cell 27.5 (2015): 728-743.
6. Seo, Jeong-Sun, et al. "The transcriptional landscape and mutational profile of lung adenocarcinoma." Genome research (2012).
7. Bao, Zhao-Shi, et al. "RNA-seq of 272 gliomas revealed a novel, recurrent PTPRZ1-MET fusion transcript in secondary glioblastomas." Genome research 24.11 (2014): 1765-1773.

## Sheet: ST7
Sample ID	FusionID	Gene1	Gene2	Validated	Score	deFuse probability	deFuse	FusionMap	SoapFuse
AC72	301018	ACACA	BECN1	Y	9.5	0.96	Y	Y	Y
AC72	300242	EXOC7	CDR2L	Y	9.5	0.96	Y	Y	Y
AC72	27755	CD3D	TOM1L2	Y	9	0.89	Y	Y	N
AC72	27745	MPZL2	TOM1L2	Y	8.5	0.68	Y	Y	Y
AC72	302014	GRB2	SEPT7	Y	8.5	0.72	Y	Y	Y
AC72	871500	CDH1	CDH3	Y	8	0.95	Y	Y	N
AC72	1617622	NXPH1	WDR70	N	7.5	0.81	Y	N	N
AC72	297858	TADA2A	SLC25A19	Y	7	0.5	Y	N	N
AC72	300268	TOM1L2	B9D1	Y	7	0.85	Y	N	N
AC72	275228	MCFD2	HSD17B4	N	6.5	0.5	Y	N	N
AC72	1081289	LRRC63	RP1-71H24.1	Y	5.5	0.91	Y	N	N
AC72	512447	DNM3	METTL13	N	4.5	0.75	Y	Y	Y
AC72	302444	KANSL1	ARL17A	Y	1.5	0.58	Y	N	N
8HNA	421007	ACSF3	MLEC	Y	10	0.9	Y	Y	N
8HNA	304034	RB1	ENOX1	Y	9.5	0.96	Y	Y	Y
8HNA	353134	QKI	PACRG	Y	9.5	0.9	Y	Y	Y
8HNA	585858	PTEN	RP11-76P2.3 /PTEN-AS	Y	9	0.88	Y	Y	N
8HNA	144217	GRAP2	GRIA3	Y	9	0.98	Y	Y	N
8HNA	438945	ANO6	DDX11	Y	8	0.8	Y	Y	Y
8HNA	585857	PTEN	PLCE1	Y	6.5	0.62	Y	N	N
8HNA	604375	TMEM8B	ZNF761	N	6.5	0.9	Y	N	N
8HNA	326878	RP11-680G10.1	CRISPLD2	Y	6.5	0.98	Y	Y	N
8HNA	47226	ASTN2	CHODL	N	6.5	0.58	Y	N	N
8HNA	522585	LINS	AP3B1	N	6	0.9	Y	N	N
8HNA	350788	BTN3A2	BTN3A3	N	4.5	0.91	Y	N	N
8HNA	55371	DTX2P1-UPK3BP1-PMS2P11	PMS2P3	N	2.5	0.64	Y	N	N
DR8V	398749	TBC1D9	RP11-203B7.2	Y	9.5	0.91	Y	Y	N
DR8V	354132	WDR25	EML1	Y	9.5	0.98	Y	Y	N
DR8V	687	NDUFC2	PPFIA1	Y	9.5	0.87	Y	Y	N
DR8V	141456	MACF1	SF3A3	Y	9	0.91	Y	Y	Y
DR8V	68889	CREB1	FASTKD1	Y	8.5	0.98	Y	N	Y
DR8V	1254	FAM168A	MYO7A	Y	8.5	0.96	Y	Y	Y
DR8V	512	RAB6A	FCHSD2	Y	7	0.7	Y	N	N
DR8V	337	PPFIA1	RP11-800A3.3	Y	7	0.94	Y	N	N
DR8V	923	MYEOV	UCP2	Y	7	0.87	Y	N	N
DR8V	203	LRP5	RP11-800A3.3	Y	7	0.92	Y	N	N
DR8V	676	P2RY6	UCP2	Y	7	0.82	Y	N	N
DR8V	277099	GOLM1	ITGB5	N	6	0.74	Y	N	N
DR8V	3351	SCGB2A2	AC011293.1	N	6	0.61	Y	N	N
DR8V	254250	EFHC1	EXOC2	N	3.5	0.87	Y	N	N
DR8V	233980	BANP	CTD-2547E10.3	Y	0.5	0.91	Y	N	N
Note: When a fusion gene has different fusion transcripts, we selected the one with a highest confidence score for validation.

## Sheet: ST8
SampleID	Gene1	Gene2	Support from DNA-seq	Descriptions
EOPC-01	PPAP2A	MICAL2	Y	FISH validated
EOPC-01	RBM47	FBXL14	Y	DNA-seq support
EOPC-01	ZNF37A	BCL2L13
EOPC-02	SLC45A3	ERG	Y	ETS fusion
EOPC-02	TFG	GPR128		validated in other tumors
EOPC-03	SNRPN/SNURF	ETV1	Y	DNA-seq support
EOPC-04	MIPEP	FOXP1	Y	FISH validated
EOPC-04	TMPRSS2	ERG		ETS fusion
EOPC-05	TMPRSS2	ERG		ETS fusion
EOPC-05	VPS8	SHISA5
EOPC-06	PPP2R1A	GPX3
EOPC-06	SLC45A3	ERG	Y	ETS fusion
EOPC-06	TMEFF2	DTWD2	Y	DNA-seq support
EOPC-06	TMPRSS2	EPB41L1	Y	DNA-seq support
EOPC-07	SETD1A	H6PD
EOPC-07	TMPRSS2	ERG		ETS fusion
EOPC-08	TMPRSS2	ERG		ETS fusion
EOPC-09	CEP85	ARHGAP35
EOPC-09	TMPRSS2	CEP85
EOPC-09	TMPRSS2	ERG	Y	ETS fusion
EOPC-010	TMPRSS2	ERG		ETS fusion
EOPC-011	LINC00365	ABCC4
EOPC-011	PRPH2	NEDD4L	Y	FISH validated
EOPC-011	TMPRSS2	ERG		ETS fusion
Reference:
Weischenfeldt, Joachim, et al. "Integrative genomic analyses reveal an androgen-driven somatic alteration landscape in early-onset prostate cancer." Cancer cell 23.2 (2013): 159-170.

## Sheet: ST9
FusionMap_fusion_genes	Reidentify_validated_fusions	Number of supporting reads	Recovery
75438	115	1	0.912698
964	101	6	0.801587
579	83	11	0.65873
409	71	16	0.563492
302	59	21	0.468254
245	52	26	0.412698
201	46	31	0.365079
143	37	41	0.293651
99	31	51	0.246032
78	29	61	0.230159
Supporting reads is sum of SeedCount and RescuedCount generated by fusionMap.

## Sheet: ST10
soapFuse_fusion_genes	Reidentify_verified_fusions	Number of supporting reads	Recovery
3549	90	1	0.714286
562	65	6	0.515873
202	37	11	0.293651
126	33	16	0.261905
85	27	21	0.214286
64	26	26	0.206349
52	22	31	0.174603
31	12	41	0.0952381
22	11	51	0.0873016
16	8	61	0.0634921
Supporting reads is sum of Span_reads_num and Junc_reads_num generated by soapFuse.
